# Supplementary material for: Perforator Selection with Computed Tomography Angiography for Unilateral Breast Reconstruction: A Clinical Multicentre Analysis
Source: Medicina (Kaunas). 2024 Sep 14;60(9):1500. doi: 10.3390/medicina60091500 (PMC11433981; doi:10.3390/medicina60091500)
Supplement: Supplementary file 1 [file medicina-60-01500-s001.zip]

Archive with 1 entries (1 files):
- medicina-3167085-supplementary.pdf
